# Supplementary material for: Metagenomic Next-Generation Sequencing Is Highly Efficient in Diagnosing Pneumocystis Jirovecii Pneumonia in the Immunocompromised Patients
Source: Front Microbiol. 2022 Jun 17;13:913405. doi: 10.3389/fmicb.2022.913405 (PMC9247511; doi:10.3389/fmicb.2022.913405)
Supplement: Supplementary file 1 [file Table_1.XLSX]

## Sheet: Sheet1
Title	Reads	Homo	non-human
20B20051804	52091960	0.9499	0.0501
20B20061503	22712736	0.9731	0.0269
20B20060506	17784321	0.9653	0.0347
20B20062303	30140131	0.9653	0.0347
20B2106180111	117780368	0.9696	0.0304
20B2108060102	144121469	0.95	0.05
20B2108040110	128160984	0.9863	0.0137
20B20081805	44845221	0.9672	0.0328
20B20070302	21269325	0.9474	0.0526
20B2106070102	113872920	0.9833	0.0167
20B2106160103	132974351	0.982	0.018
20B2107220110	191310824	0.9839	0.0161
20B2106110201	170591849	0.979	0.021
20B2108090104	175829998	0.9827	0.0173
20B2107120107	104469548	0.9901	0.0099
20B2107050205	124338501	0.9847	0.0153
20B2107060101	119998298	0.9846	0.0154
20B2107150104	118297567	0.9826	0.0174
20B2107090107	92810099	0.9801	0.0199
20B2108030102	93854470	0.9816	0.0184
20B20061503	22712736	0.9731	0.0269
20B20071508	27949301	0.9333	0.0667
20B2108030106	107260206	0.9814	0.0186
20B2106080101	99833073	0.9794	0.0206
20B2108030103	78158604	0.9724	0.0276
20B2108030101	75124419	0.9791	0.0209
20B2106240201	107149935	0.9791	0.0209
20B20072304	38987506	0.9746	0.0254
20B2107290108	194221686	0.9875	0.0125
20B2106110205	114900971	0.9808	0.0192
20B2106300106	97026238	0.9842	0.0158
19B0240649	33451303	0.9794	0.0206
19B0240650	20534137	0.9795	0.0205
20B2112150204	54686170	0.9864	0.0136
20B20081303	58151630	0.9709	0.0291
19B0008482	52632049	0.9935	0.0065
19B0065247	44297917	0.9886	0.0114
19B0067087	38089474	0.952	0.048
19B0067130	37906250	0.9597	0.0403
19B0202180	18439326	0.941	0.059
19B0202348	78698122	0.9698	0.0302
19B0240635	28440604	0.9892	0.0108
19B0240645	41041933	0.9624	0.0376
19B0240667	35111838	0.9781	0.0219
19B0240674	48361361	0.9783	0.0217
19B0240682	31524731	0.9806	0.0194
19B0240697	65224726	0.9782	0.0218
19B0245730	55845186	0.9803	0.0197
19B0245992	92964164	0.9885	0.0115
19S0079498	50793444	0.973	0.027
19S0097858	44288514	0.9789	0.0211
19S0097871	39991351	0.9906	0.0094
19S0252216	16089085	0.9695	0.0305
19S0252218	34828790	0.9877	0.0123
19S0252278	52508106	0.9885	0.0115
19S0252351	16662164	0.9771	0.0229
19S0252453	63634063	0.9806	0.0194
19S0253603	50918493	0.9818	0.0182
19S0253616	18376992	0.9499	0.0501
20B0414002-1-18	22504654	0.8069	0.1931
20B5297326	34095118	0.9829	0.0171
20B5297351	54983072	0.9789	0.0211
20B6431907	55341798	0.9865	0.0135
20B6432055	28793386	0.9879	0.0121
20B2108160102	249545039	0.9882	0.0118
20B2108160105	199627940	0.9812	0.0188
20B2108170102	144056663	0.9702	0.0298
20B2108180108	148281798	0.98	0.02
20B2108230105	205229320	0.9842	0.0158
20B2108240103	135029585	0.9844	0.0156
20B2108300202	92242904	0.986	0.014
20B2109010107	69174084	0.9661	0.0339
20B2109030104	124879617	0.9783	0.0217
20B2109030109	143494717	0.9877	0.0123
20B2109030111	122766604	0.9858	0.0142
20B2109170101	46502070	0.9831	0.0169
20B2109230103	102379915	0.9077	0.0923
20B2109280106	188055676	0.9849	0.0151
20B2110070104	86668665	0.9845	0.0155
20B2110130105	196267931	0.9854	0.0146
20B2110200112	105513346	0.9882	0.0118
20B2110250103	106797586	0.9882	0.0118
20B2110260101	174611612	0.9839	0.0161
20B2110270102	159762203	0.982	0.018
20B2110270105	140134107	0.9886	0.0114
20B2111020103	116942805	0.9851	0.0149
20B2111020112	151131679	0.9872	0.0128
20B2111190104	65747647	0.9901	0.0099
20B2111250101	58349010	0.9055	0.0945
20B2111250102	71134863	0.9798	0.0202
20B2112010104	59623420	0.9796	0.0204
20B2112070104	48441543	0.9861	0.0139
20B2112090105	229064257	0.9845	0.0155
20B2112140105	128267908	0.9912	0.0088
20B2112140107	142088105	0.991	0.009
20B2112200104	49394333	0.9833	0.0167
20B2112280106	68727792	0.9808	0.0192
20B2112300105	146346993	0.9836	0.0164
20S6568325	59010686	0.9487	0.0513
20S7145170	41587431	0.861	0.1139
20S7157167	83861245	0.9732	0.0268
21B05061972	46129993	0.9881	0.0119
21S02835881	57545478	0.9732	0.0268
21S02855313	37784630	0.3268	0.6732
21S02855315	32341214	0.9657	0.0343
19B0202386	26503894	0.9605	0.0395
20B0507004-1-12	17452351	0.9151	0.0849
20B6432055-D-2	38982569	0.9919	0.0081
19B0008470	21777769	0.9805	0.0195
20B2108030112	135974258	0.9839	0.0161`
20B2109240108	81147772	0.9815	0.0185
20B2107060103	164404867	0.9858	0.0142
20B2108040102	141610683	0.9845	0.0155
M2R4K9XZ	10855803	0.96627	0.03373
7SP8B6T3	13942295	0.9833	0.0167
50U7ZVO8	12389342	0.9872	0.0128
PUSKR9O3	20823649	0.98931	0.01069
8JKBL3K8	21257567	0.99013	0.00987
3JZNHJBB	46285569	0.99236	0.00764
6VMEZCJV	17062041	0.98953	0.01047
V4081F88	10909586	0.98703	0.01297
TRWQLJH0	13145514	0.99201	0.00799
TIJBW3N1	9064337	0.98747	0.01253
FO8PS69L	10462870	0.99591	0.00409
K0ADNH36	11053461	0.99618	0.00382
MBLSITKO	18538588	0.99129	0.00871
MSAS58A7	16843253	0.95781	0.04219
WZG1W7HF	11270256	0.99646	0.00354
44FLW2J5	16226923	0.99494	0.00506
DGFAB8FG	12625351	0.99591	0.00409
19S0252278-2	10107647	0.98751	0.01249
FETZXR7O	36948219	0.99605	0.00395
KTK1MZKP	22955457	0.99617	0.00383
8M47IVHN	23504415	0.99544	0.00456
F2GMCEA3	20295804	0.99611	0.00389
E88230DN	21157578	0.99695	0.00305
SV6TCQS8	15440910	0.99497	0.00503
X4JWHFH5	25549237	0.9964	0.0036
4MYG2WHR	27116902	0.9964	0.0036
MTGCWW2P	20915262	0.9947	0.0053
RNVJ2PBH	22940581	0.99554	0.00446
WV1GEBDN	9402986	0.99676	0.00324
878C9RED	17788987	0.99672	0.00328
YYBTI0W8	22028813	0.99621	0.00379
WEEVE1KS	28497536	0.99668	0.00332
9GW7DRRA	67546681	0.99018	0.00982
CC007VZK	24879504	0.99042	0.00958
OW3C6TIU	13339838	0.99474	0.00526
BIL2WJ1I	25277008	0.98817	0.01183
1ACKF8R3	8580978	0.99304	0.00696
7JSIXB8C	13235824	0.99421	0.00579
JBAM1Y0N	32169209	0.99527	0.00473
XRCOUQ2N	19978071	0.98967	0.01033
7TCTAYGY	38134200	0.98004	0.01996
UU7MTRFQ	17264432	0.99421	0.00579
1HFS1FPV	15934994	0.99344	0.00656
JL9Y3MWZ	17956077	0.99265	0.00735
M7UVLMVI	12700098	0.99297	0.00703
9S88N7SP	72944112	0.98713	0.01287
UENA6G14	15727854	0.99285	0.00715
KQM44MN9	23233716	0.99692	0.00308
PRUE47SK	36770580	0.99118	0.00882
ZYFCOL3H	77872213	0.99083	0.00917
9AWIV46S	8159619	0.97235	0.02765
NG0SLI11	23160029	0.99458	0.00542
RBR7T0B3	35085344	0.98319	0.01681
STO9161H	27473914	0.9926	0.0074
IKWVT5BH	63578964	0.98813	0.01187
66PS1R2G	24000116	0.98811	0.01189
TC8TDQR5	31947198	0.99456	0.00544
OR8UU3ED	25540771	0.99268	0.00732
WP1SDO68	19659473	0.97769	0.02231
VGFHVW54	69860694	0.98323	0.01677
78TEC9A2	21171331	0.98615	0.01385
JSKA0KXE	21945354	0.98326	0.01674
7VWQP0II	55798832	0.98027	0.01973
EQRQCGVH	86649663	0.96133	0.03867
2IDL0EHR	23825578	0.99415	0.00585
122AN11Y	37671094	0.98938	0.01062
XUYEN829	17924816	0.99064	0.00936
EK7PADLE	22191104	0.98831	0.01169
FY7TTG76	36497496	0.98001	0.01999
OWZQ21DM	18428816	0.99522	0.00478
W0GXBCNX	8865220	0.99611	0.00389
YJBES82K	30089489	0.98617	0.01383
J68CKHTZ	46018091	0.99276	0.00724
BPVID89M	18638309	0.99621	0.00379
2XP6XTZ7	48481475	0.99543	0.00457
EKSBZ8PF	36132479	0.98919	0.01081
FUWL3CUZ	53522883	0.99007	0.00993
90JWWF63	22521647	0.99117	0.00883
OWD7UR5O	25241386	0.98854	0.01146
